# Supplementary material for: Can Leukotriene Receptor Antagonist Therapy Improve the Control of Patients with Severe Asthma on Biological Therapy and Coexisting Bronchiectasis? A Pilot Study
Source: J Clin Med. 2022 Aug 11;11(16):4702. doi: 10.3390/jcm11164702 (PMC9410441; doi:10.3390/jcm11164702)
Supplement: Supplementary file 1 [file jcm-11-04702-s001.zip]

Archive with 1 entries (1 files):
- jcm-1825841-supplementary.pdf
